# Supplementary material for: Establishing a National Community of Practice for Newborn Screening Follow-Up
Source: Int J Neonatal Screen. 2021 Jul 26;7(3):49. doi: 10.3390/ijns7030049 (PMC8395728; doi:10.3390/ijns7030049)
Supplement: Supplementary file 1 [file IJNS-07-00049-s001.zip]

Archive with 1 entries (1 files):
- IJNS-1273396-supplementary.pdf
